# Supplementary material for: A Systematic Review of the Effects of Arbuscular Mycorrhizal Fungi on Root-Lesion Nematodes, Pratylenchus spp
Source: Front Plant Sci. 2020 Jul 14;11:923. doi: 10.3389/fpls.2020.00923 (PMC7381225; doi:10.3389/fpls.2020.00923)
Supplement: Supplementary file 1 [file Table_1.XLSX]

## Sheet: Sheet1
Supplementary table 1: Details extracted from the 60 studies included in the systematic review
ID1	Study	Paper title	Authors	Year	Plant Common Name	Plant Species	Cultivar	Annual/perennial	Plant Family	Plant functional group	AMF species listed in original publication	AMF species according to Schüßuler	AMF order	Pratylenchus sp.	Time of inoculation of AMF and Pratylenchus	AMF inoculation time before Pratylenchus	No. Reps	Pratylenchus Control mean	SE	Pratylenchus plus AMF Mean	SE	Pratylenchus population expressed	Nematode Response	P value	Pratylenchus population effects	Pratylenchus initial inoculum	Biomass Total Control	SE	Biomass Control shoot weight (g)	SE	Biomass Control root weight (g)	SE	Biomass total with AMF (g)	SE	Biomass AMF shoot weight (g)	SE	Biomass AMF root weight (g)	SE	Biomass Total with Pratylenchus (g) mean	SE	Biomass shoot weight Pratylenchus (g)	SE	Biomass root weight Pratylenchus (g)	SE	Biomass Total Pratylenchus + AMF mean (g)	SE	Biomass AMF plus Pratylenchus shoot weight (g)	SE	Biomass AMF and Prats root weight (g)
1	1	Interaction of Pratylenchus brachyurus and Gigaspora margarita on Cotton	Hussey and Roncadori	1978	Cotton	Gossypium hirsutum	Coker 201	Annual	Malvaceae	Shrub	Gigaspora margarita	Gigaspora margarita	Diversisporales	P. brachyurus	Dual	NA	10	4430		1500		per g root	66.14	P0.05	Decrease	5000/plant	14.2		8.5		5.7		ND		55.5		26.1		ND		7.7		4.3		ND		50.5		27.7
2	1	Joint influence of Pratylenchus penetrans (Nematoda) and Glomus fasciculatum (Phycomyceta) on the ontogeny of Phaseolus vulgaris.	Elliott et al.	1984	Navy bean	Phaseolus vulgaris	Sanilac	Annual	Fabaceae	Herb	Glomus fasciculatum	Rhizophagus fasciculatus	Glomerales	P. penetrans	Dual	NA	4	310		360		per 100cm soil + g root	-16.129	ns	No effect	300/ 100cm3 soil	ND		ND		ND		ND		ND		ND		ND		ND		ND		ND		ND		ND
4	1	Effects of the root-lesion nematode Pratylenchus vulnus and the vesicular-arbuscular mycorrhizal fungus Glomus mosseae on the growth of three plum rootstocks	Campubri et al.	1993	Plum rootstock	Prunus cerasifera	Myrobalan	Perennial	Rosaceae	Tree	Glomus mosseae	Funneliformis mosseae	Glomerales	P. vulnus	Early	4 months	8	660		440		per g root	33.3333	ns	No effect	1000/plant	ND		0.1		8.27		ND		1.33		22.87		ND		0.17		7.12		ND		0.14		7.87
4	2	Effects of the root-lesion nematode Pratylenchus vulnus and the vesicular-arbuscular mycorrhizal fungus Glomus mosseae on the growth of three plum rootstocks	Campubri et al.	1993	Plum rootstock	Prunus cerasifera	Marianna	Perennial	Rosaceae	Tree	Glomus mosseae	Funneliformis mosseae	Glomerales	P. vulnus	Early	4 months	8	140		300		per g root	-114.286	ns	No effect	1000/plant	ND		0.37		19.62		ND		1.05		41.75		ND		0.02		10.97		ND		0.52		20.42
4	3	Effects of the root-lesion nematode Pratylenchus vulnus and the vesicular-arbuscular mycorrhizal fungus Glomus mosseae on the growth of three plum rootstocks	Campubri et al.	1993	Plum rootstock	Prunus cerasifera	San Julian	Perennial	Rosaceae	Tree	Glomus mosseae	Funneliformis mosseae	Glomerales	P. vulnus	Early	4 months	8	470		700		per g root	-48.9362	ns	No effect	1000/plant	ND		0.09		10.78		ND		0.42		9.8		ND		0.04		6.8		ND		0.25		9.8
5	1	Effects of the root-lesion nematode Pratylenchus vulnusand the mycorrhizal fungus Glomus mosseae on the growth of EMLA-26 apple rootstock	Pinochet et al.	1993	Apple	Malus silvestris	EMLA-26	Perennial	Rosaceae	Tree	Glomus mosseae	Funneliformis mosseae	Glomerales	P. vulnus	Early	2 months	10	18350		8980		per g root	51.0627	P0.05	Decrease	500/ plant	ND		5.12		9.52		ND		7.62		12.19		ND		2.65		5.68		ND		7.97		13.77
6	1	Control by arbuscular endomycorrhizae of Pratylenchus brachyurus in pineapple microplants	Guillemin et al.	1994	Pineapple	Ananas comosus	Queen Tahiti	Perennial	Bromeliaceae	Herb	Glomus sp.	Glomus sp.	Glomerales	P. brachyurus	Early	At outplanting microplants	5	396		232		per g root	41.4141	P0.05	Decrease	100/ plant	ND		1.54		1.76		ND		3.7		4		ND		0.91		1.25		ND		3.6		3.12
6	2	Control by arbuscular endomycorrhizae of Pratylenchus brachyurus in pineapple microplants	Guillemin et al.	1994	Pineapple	Ananas comosus	Smooth Cayenne	Perennial	Bromeliaceae	Herb	Glomus sp.	Glomus sp.	Glomerales	P. brachyurus	Early	At outplanting microplants	5	456		267		per g root	41.4474	P0.05	Decrease	100/ plant	ND		2.08		2.63		ND		5.02		5.48		ND		1.39		1.64		ND		4.56		3.44
6	3	Control by arbuscular endomycorrhizae of Pratylenchus brachyurus in pineapple microplants	Guillemin et al.	1994	Pineapple	Ananas comosus	Spanish varieties	Perennial	Bromeliaceae	Herb	Glomus sp.	Glomus sp.	Glomerales	P. brachyurus	Early	At outplanting microplants	5	350		157		per g root	55.1429	P0.05	Decrease	100/ plant	ND		2.25		2.05		ND		3.91		3.97		ND		0.74		0.75		ND		3.4		2.77
6	4	Control by arbuscular endomycorrhizae of Pratylenchus brachyurus in pineapple microplants	Guillemin et al.	1994	Pineapple	Ananas comosus	Queen Tahiti	Perennial	Bromeliaceae	Herb	Glomus sp.	Glomus sp.	Glomerales	P. brachyurus	Late	1 month	5	330		250		per g root	24.2424	P0.05	Decrease	100/ plant	ND		1.54		1.76		ND		3.7		4		ND		1.51		1.71		ND		3.58		3.96
6	5	Control by arbuscular endomycorrhizae of Pratylenchus brachyurus in pineapple microplants	Guillemin et al.	1994	Pineapple	Ananas comosus	Smooth Cayenne	Perennial	Bromeliaceae	Herb	Glomus sp.	Glomus sp.	Glomerales	P. brachyurus	Late	1 month	5	418		212		per g root	49.2823	P0.05	Decrease	100/ plant	ND		2.1		2.63		ND		5.02		5.48		ND		1.39		1.64		ND		4.64		4.06
6	6	Control by arbuscular endomycorrhizae of Pratylenchus brachyurus in pineapple microplants	Guillemin et al.	1994	Pineapple	Ananas comosus	Spanish varieties	Perennial	Bromeliaceae	Herb	Glomus sp.	Glomus sp.	Glomerales	P. brachyurus	Late	1 month	5	180		46		per g root	74.4444	P0.05	Decrease	100/ plant	ND		2.25		2.05		ND		3.91		3.97		ND		1.97		2.26		ND		4.04		3.4
8	1	Increased tolerance to the root-lesion nematode Pratylenchus vulnus in mycorrhizal micropropagated BA-29 quince rootstock	Calvet et al.	1995	Quince	Cydonia oblonga	BA-29	Perennial	Rosaceae	Tree	Glomus intraradices	Rhizophagus intraradices	Glomerales	P. vulnus	Early	2.5 months	9	7140		10049		per g root	-40.7423	ns	No effect	1000/plant	ND		10.26		7.14		ND		19.5		10.05		ND		8.81		6.07		ND		14.5		9.17
9	1	Growth and nutritional response of Nemared peach rootstock infected with Pratylenchus vulnus and the mycorrhizal fungus Glomus mosseae	Pinochet et al.	1995	Peach	Prunus persica	Nemared	Perennial	Rosaceae	Tree	Glomus mosseae	Funneliformis mosseae	Glomerales	P. vulnus	Early	4 months	8	1780		1030		per g root	42.1348	P0.05	Decrease	500 nem/ plant	ND		36.7		29.9		ND		39.6		35.8		ND		19.7		16.2		ND		22		18.6
10	1	Interaction between the root-lesion nematode Pratylenchus vulnus and the mycorrhizal association of Glomus intraradices and Santa Lucia 64 cherry rootstock	Pinochet et al.	1995	Cherry	Prunus mahaleb	Santa Lucia 64	Perennial	Rosaceae	Tree	Glomus intraradices	Rhizophagus intraradices	Glomerales	P. vulnus	Early	2 months	9	2540		2630		per g root	-3.54331	ns	No effect	1000/ plant	30.48		30.48		24.36		ND		63.91		35.03		ND		28.61		15.34		ND		54.19		27.35
13	1	Influences of a root-lesion nematode, Pratylenchus coffeae, and two arbuscular mycorrhizal fungi, Acaulospora mellea and Glomus clarum on coffee (Coffea arabica L.)	Vaast et al.	1997	Coffee	Coffea arabica	ND	Perennial	Rubiaceae	Shrub	Glomus clarum	Rhizophagus clarus	Glomerales	P. coffeae	Early	At seedling transplant	5	147	89	782	298	per g root	-431.973	P 0.05	Increase	1/g dry soil	65	2	ND		ND		254	26	ND		ND		28	6	ND		ND		169	6	ND		ND
13	2	Influences of a root-lesion nematode, Pratylenchus coffeae, and two arbuscular mycorrhizal fungi, Acaulospora mellea and Glomus clarum on coffee (Coffea arabica L.)	Vaast et al.	1997	Coffee	Coffea arabica	ND	Perennial	Rubiaceae	Shrub	Acaulospora mellea	Acaulospora mellea	Diversisporales	P. coffeae	Early	At seedling transplant	5	147	89	1689	336	per g root	-1048.98	P 0.05	Increase	1/g dry soil	65	2	ND		ND		333	33	ND		ND		28	6	ND		ND		293	21	ND		ND
13	3	Influences of a root-lesion nematode, Pratylenchus coffeae, and two arbuscular mycorrhizal fungi, Acaulospora mellea and Glomus clarum on coffee (Coffea arabica L.)	Vaast et al.	1997	Coffee	Coffea arabica	ND	Perennial	Rubiaceae	Shrub	Glomus clarum	Rhizophagus clarus	Glomerales	P. coffeae	Late	4 months	5	147	89	184	85	per g root	-25.1701	ns	No effect	1/g dry soil	65	2	ND		ND		81	6	ND		ND		28	6	ND		ND		29	4	ND		ND
13	4	Influences of a root-lesion nematode, Pratylenchus coffeae, and two arbuscular mycorrhizal fungi, Acaulospora mellea and Glomus clarum on coffee (Coffea arabica L.)	Vaast et al.	1997	Coffee	Coffea arabica	ND	Perennial	Rubiaceae	Shrub	Acaulospora mellea	Acaulospora mellea	Diversisporales	P. coffeae	Late	4 months	5	147	89	209	80	per g root	-42.1769	ns	No effect	1/g dry soil	65	2	ND		ND		73	3	ND		ND		28	6	ND		ND		34	7	ND		ND
14	1	Growth response of OHF-333 pear rootstock to arbuscular mycorrhizal fungi, phosphorus nutrition and Pratylenchus vulnus infection.	Lopez et al.	1997	Pear rootstock	Pyrus communis	OH533	Perennial	Rosaceae	Tree	Glomus mosseae	Funneliformis mosseae	Glomerales	P. vulnus	Early	2 months	10	8570		3210		per g root	62.5438	P0.05	Decrease	1000/plant	ND		3.7		7.2		ND		15.3		18.8		ND		2.9		5.4		ND		12.8		16.3
14	2	Growth response of OHF-333 pear rootstock to arbuscular mycorrhizal fungi, phosphorus nutrition and Pratylenchus vulnus infection.	Lopez et al.	1997	Pear rootstock	Pyrus communis	OH533	Perennial	Rosaceae	Tree	Glomus intraradices	Rhizophagus intraradices	Glomerales	P. vulnus	Early	2 months	10	8570		3690		per g root	56.9428	P0.05	Decrease	1000/plant	ND		3.7		7.2		ND		14.7		16.5		ND		2.9		5.4		ND		14.6		16.7
15	1	Growth Response of Banana to Three Mycorrhizal Fungi in Pratylenchus goodeyi Infested Soil	Jaizme-Vega and Pinochet	1997	Banana	Musa sp.	Grande Naine	Perennial	Musaceae	Herb	Glomus aggregatum	Rhizophagus aggregatus	Glomerales	P. goodeyi	Early	2 months	15	830		640		per g root	22.8916	ns	No effect	2000/plant	ND		ND		ND		ND		ND		ND		ND		21.7		421		ND		24.7		500
15	2	Growth Response of Banana to Three Mycorrhizal Fungi in Pratylenchus goodeyi Infested Soil	Jaizme-Vega and Pinochet	1997	Banana	Musa sp.	Grande Naine	Perennial	Musaceae	Herb	Glomus intraradices	Rhizophagus intraradices	Glomerales	P. goodeyi	Early	2 months	15	830		510		per g root	38.5542	ns	No effect	2000/plant	ND		ND		ND		ND		ND		ND		ND		21.7		421		ND		23.5		417
15	3	Growth Response of Banana to Three Mycorrhizal Fungi in Pratylenchus goodeyi Infested Soil	Jaizme-Vega and Pinochet	1997	Banana	Musa sp.	Grande Naine	Perennial	Musaceae	Herb	Glomus mosseae	Funneliformis mosseae	Glomerales	P. goodeyi	Early	2 months	15	830		740		per g root	10.8434	ns	No effect	2000/plant	ND		ND		ND		ND		ND		ND		ND		21.7		421		ND		25.1		385
18	1	Inducing Tolerance to the Root-lesion Nematode Pratylenchus vulnus by Early Mycorrhizal Inoculation of Micropropagated Myrobalan 29 C Plum Rootstock	Pinochet et al.	1998	Plum	Prunus cerasifera X P. munsoniana	Myrobalan 29 C Plum Rootstock	Perennial	Rosaceae	Tree	Glomus mosseae	Funneliformis mosseae	Glomerales	P. vulnus	Early	2 months	8	2674		2700		per g root	-0.972326	ns	No effect	1000/ plant	ND		109.8		61.4		ND		167.9		82.6		ND		86.9		44.7		ND		116.8		54.6
18	2	Inducing Tolerance to the Root-lesion Nematode Pratylenchus vulnus by Early Mycorrhizal Inoculation of Micropropagated Myrobalan 29 C Plum Rootstock	Pinochet et al.	1998	Plum	Prunus cerasifera X P. munsoniana	Myrobalan 29 C Plum Rootstock	Perennial	Rosaceae	Tree	Glomus intraradices	Rhizophagus intraradices	Glomerales	P. vulnus	Early	2 months	8	2674		2842		per g root	-6.28272	ns	No effect	1000/ plant	ND		109.8		61.4		ND		130.3		50.2		ND		86.9		44.7		ND		137.4		57.3
20	1	Effects of preplant inoculation of apple (Malus domestica Borkh.) with arbuscular mycorrhizal fungi on population growth of the root-lesion nematode, Pratylenchus penetrans	Forge et al.	2001	Apple	Malus domestica	Ottawa 3 apple rootstock	Perennial	Rosaceae	Tree	Glomus aggregatum	Rhizophagus aggregatus	Glomerales	P. penetrans	Early	1 month	20	649	175.84	957	253.47	per g root	-47.4576	ns	No effect	1000/plant	ND		ND		ND		ND		ND		ND		16.2		7.5		8.8		20		10.7		9.2
20	2	Effects of preplant inoculation of apple (Malus domestica Borkh.) with arbuscular mycorrhizal fungi on population growth of the root-lesion nematode, Pratylenchus penetrans	Forge et al.	2001	Apple	Malus domestica	Ottawa 3 apple rootstock	Perennial	Rosaceae	Tree	Glomus versiforme	Glomus versiforme	Glomerales	P. penetrans	Early	1 month	20	649	175.84	375	114.27	per g root	42.2188	ns	No effect	1000/plant	ND		ND		ND		ND		ND		ND		16.2		7.5		8.8		20.9		11		10
20	3	Effects of preplant inoculation of apple (Malus domestica Borkh.) with arbuscular mycorrhizal fungi on population growth of the root-lesion nematode, Pratylenchus penetrans	Forge et al.	2001	Apple	Malus domestica	Ottawa 3 apple rootstock	Perennial	Rosaceae	Tree	Glomus clarum	Rhizophagus clarus	Glomerales	P. penetrans	Early	1 month	20	2053	414.74	2470	410.98	per g root	-20.3117	ns	No effect	1000/plant	25.7		13		12.7		ND		ND		ND		23.6		14.4		9.2		22		13.4		8.7
20	4	Effects of preplant inoculation of apple (Malus domestica Borkh.) with arbuscular mycorrhizal fungi on population growth of the root-lesion nematode, Pratylenchus penetrans	Forge et al.	2001	Apple	Malus domestica	Ottawa 3 apple rootstock	Perennial	Rosaceae	Tree	Glomus etunicatum	Claroideoglomus etunicatum	Glomerales	P. penetrans	Early	1 month	20	2053	414.74	3812	1351.94	per g root	-85.6795	ns	No effect	1000/plant	25.7		13		12.7		ND		ND		ND		23.6		14.4		9.2		24.4		15.6		8.9
20	5	Effects of preplant inoculation of apple (Malus domestica Borkh.) with arbuscular mycorrhizal fungi on population growth of the root-lesion nematode, Pratylenchus penetrans	Forge et al.	2001	Apple	Malus domestica	Ottawa 3 apple rootstock	Perennial	Rosaceae	Tree	Glomus intraradices	Rhizophagus intraradices	Glomerales	P. penetrans	Early	1 month	20	2053	414.74	1355	259.58	per g root	33.999	ns	No effect	1000/plant	25.7		13		12.7		ND		ND		ND		23.6		14.4		9.2		28.1		16.1		12.1
20	6	Effects of preplant inoculation of apple (Malus domestica Borkh.) with arbuscular mycorrhizal fungi on population growth of the root-lesion nematode, Pratylenchus penetrans	Forge et al.	2001	Apple	Malus domestica	Ottawa 3 apple rootstock	Perennial	Rosaceae	Tree	Glomus mosseae	Funneliformis mosseae	Glomerales	P. penetrans	Early	1 month	20	2053	414.74	1495	376.93	per g root	27.1797	ns	No effect	1000/plant	25.7		13		12.7		ND		ND		ND		23.6		14.4		9.2		28.2		15.7		12.6
20	7	Effects of preplant inoculation of apple (Malus domestica Borkh.) with arbuscular mycorrhizal fungi on population growth of the root-lesion nematode, Pratylenchus penetrans	Forge et al.	2001	Apple	Malus domestica	McIntosh	Perennial	Rosaceae	Tree	Glomus intraradices	Rhizophagus intraradices	Glomerales	P. penetrans	Early	1 month	12	1084.57	388.06	1236.35	441.56	per g root	-13.9945	ns	No effect	1000/plant	14.2		9.1		5.1		ND		ND		ND		10.3		6.1		4.1		14.7		9.1		5.6
20	8	Effects of preplant inoculation of apple (Malus domestica Borkh.) with arbuscular mycorrhizal fungi on population growth of the root-lesion nematode, Pratylenchus penetrans	Forge et al.	2001	Apple	Malus domestica	McIntosh	Perennial	Rosaceae	Tree	Glomus mosseae	Funneliformis mosseae	Glomerales	P. penetrans	Early	1 month	12	1084.56	388.06	1360	511.98	per g root	-25.3965	ns	No effect	1000/plant	14.2		9.1		5.1		ND		ND		ND		10.3		6.1		4.1		14.9		9.4		5.4
21	1	Reduction of nematode damage by root colonization with arbuscular mycorrhiza (Glomus spp.) in tomato-Meloidogyne incognita (Tylenchida: Meloidogynidae) and carrot-Pratylenchus penetrans (Tylenchida: Pratylenchidae) pathosystems	Talavera et al.	2001	Carrot	Daucus carota	Koyonigo	Biennial	Apiaceae	Herb	Glomus mosseae	Funneliformis mosseae	Glomerales	P. penetrans	Early	1 month	4	60		31		per 100g soil	48.3333	P 0.05	Decrease	0.5/g	16.7		ND		ND		17.7		ND		ND		4.1		ND		ND		12.6		ND		ND
24	1	Effects of an arbuscular mycorrhizal fungus and two plant-parasitic nematodes on Musa genotypes differing in root morphology	Elsen et al.	2003	Musa	Musa sp.	Obino l’ewai	Perennial	Musaceae	Herb	Glomus mosseae	Funneliformis mosseae	Glomerales	P. coffeae	Early	6 weeks	10	100		74		per g root	26	ns	No effect	1000/ plant	ND		0.4		4.6		ND		1.2		11.5		ND		0.4		3.7		ND		1.1		10.8
24	2	Effects of an arbuscular mycorrhizal fungus and two plant-parasitic nematodes on Musa genotypes differing in root morphology	Elsen et al.	2003	Musa	Musa sp.	Calcutta 4	Perennial	Musaceae	Herb	Glomus mosseae	Funneliformis mosseae	Glomerales	P. coffeae	Early	6 weeks	10	234		57		per g root	75.641	P0.001	Decrease	1000/ plant	7.3		0.3		2.3		ND		1.2		9.5		ND		0.3		2.1		ND		1.6		8.6
25	1	Relative mycorrhizal dependency and mycorrhiza-nematode interaction in banana cultivars (Musa spp.) differing in nematode susceptibility	Elsen et al.	2003	Banana	Musa sp.	Grande Naine	Perennial	Musaceae	Herb	Glomus mosseae	Funneliformis mosseae	Glomerales	P. coffeae	Early	6 weeks	8	1685		332		per 10 g root	80.2967	P0.001	Decrease	1000/ plant	ND		25		30		ND		42		64		ND		23		26		ND		40		49
25	2	Relative mycorrhizal dependency and mycorrhiza-nematode interaction in banana cultivars (Musa spp.) differing in nematode susceptibility	Elsen et al.	2003	Banana	Musa sp.	Pisang Jari Buaya	Perennial	Musaceae	Herb	Glomus mosseae	Funneliformis mosseae	Glomerales	P. coffeae	Early	6 weeks	8	1049		222		per 10 g root	78.837	P0.02	Decrease	1000/ plant	ND		17		27		ND		40		54		ND		18		21		ND		36		42
28	1	Mechanism of control of root‐feeding nematodes by mycorrhizal fungi in the dune grass Ammophila arenaria	De la Peña et al.	2006	Dune grass	Ammophila arenaria	ND	Perennial	Poaceae	Grass	AMF mix: Glomus spp, Scutellospora castanea	AMF mix: Glomus spp, Scutellospora castanea	Both Glomerales and Diversisporales	P. penetrans	Dual	NA	6	2863	222	1512	188	roots plus soil	47.1883	P0.005	Decrease	900/ pot	0.35	0.03	ND		0.18	0.01	0.56	0.04	ND		0.26	0.01	0.36	0.02	ND		ND		0.37	0.03	ND		0.24
28	2	Mechanism of control of root‐feeding nematodes by mycorrhizal fungi in the dune grass Ammophila arenaria	De la Peña et al.	2006	Dune grass	Ammophila arenaria	ND	Perennial	Poaceae	Grass	AMF mix: Glomus spp, Scutellospora castanea	AMF mix: Glomus spp, Scutellospora castanea	Both Glomerales and Diversisporales	P. penetrans	Early	2 weeks	6	2863	222	842	127	roots plus soil	70.5903	P0.005	Decrease	900/ pot	0.35	0.03	ND		0.18	0.01	0.56	0.04	ND		0.26	0.01	0.36	0.02	ND		ND		0.4	0.02	ND		0.2
28	3	Mechanism of control of root‐feeding nematodes by mycorrhizal fungi in the dune grass Ammophila arenaria	De la Peña et al.	2006	Dune grass	Ammophila arenaria	ND	Perennial	Poaceae	Grass	AMF mix: Glomus spp, Scutellospora castanea	AMF mix: Glomus spp, Scutellospora castanea	Both Glomerales and Diversisporales	P. penetrans	Early	5 weeks	6	2863	222	415	111	roots plus soil	85.5047	P0.005	Decrease	900/ pot	0.35	0.03	ND		0.18	0.01	0.56	0.04	ND		0.26	0.01	0.36	0.02	ND		ND		0.49	0.05	ND		0.18
32	1	Can root-feeders alter the composition of AMF communities? Experimental evidence from the dune grass Ammophila arenaria	Rodrıguez-Echeverrıa et al.	2009	Dune grass	Ammophila arenaria	ND	Perennial	Poaceae	Grass	Glomus sp.	Glomus sp. Belgium	Glomerales	P. penetrans	Dual	NA	5	5541	569	4041	972	per g root	27.0709	ns	No effect	700/ plant	0.4	0.05	ND		ND		0.35	0.09	ND		ND		0.34	0.06	ND		ND		0.22	0.09	ND		ND
32	2	Can root-feeders alter the composition of AMF communities? Experimental evidence from the dune grass Ammophila arenaria	Rodrıguez-Echeverrıa et al.	2009	Dune grass	Ammophila arenaria	ND	Perennial	Poaceae	Grass	Glomus sp.	Glomus sp. Belgium	Glomerales	P. dunensis	Dual	NA	5	5708	2014	5625	2597	per g root	1.4541	ns	No effect	700/ plant	0.4	0.05	ND		ND		0.35	0.09	ND		ND		0.34	0.06	ND		ND		0.34	0.12	ND		ND
32	3	Can root-feeders alter the composition of AMF communities? Experimental evidence from the dune grass Ammophila arenaria	Rodrıguez-Echeverrıa et al.	2009	Dune grass	Ammophila arenaria	ND	Perennial	Poaceae	Grass	Glomus sp.	Glomus sp. Wales	Glomerales	P. penetrans	Dual	NA	5	6611	2847	2180	611	per g root	67.0247	P0.05	Decrease	700/ plant	0.43	0.06	ND		ND		0.4	0.09	ND		ND		0.36	0.09	ND		ND		0.2	0.09	ND		ND
32	4	Can root-feeders alter the composition of AMF communities? Experimental evidence from the dune grass Ammophila arenaria	Rodrıguez-Echeverrıa et al.	2009	Dune grass	Ammophila arenaria	ND	Perennial	Poaceae	Grass	Glomus sp.	Glomus sp. Wales	Glomerales	P. dunensis	Dual	NA	5	4375	1597	2708	431	per g root	38.1029	P0.05	Decrease	700/ plant	0.43	0.06	ND		ND		0.4	0.09	ND		ND		0.32	0.09	ND		ND		0.44	0.08	ND		ND
36	1	Arbuscular mycorrhizal fungi induce systemic resistance in tomato against the sedentary nematode Meloidogyne incognita and the migratory nematode Pratylenchus penetrans	Vos et al.	2012	Tomato	Lycopersicon esculentum	Marmande	Annual	Solonaceae	Herb	Glomus mosseae	Funneliformis mosseae	Glomerales	P. penetrans	Early	6 weeks	8	668	295	90	37	per g root	86.5269	P 0.05	Decrease	1000 per plant	ND		ND		ND		ND		ND		ND		ND		61	2	27	3	ND		57	3	22
43	1	Effect of Arbuscular Mycorrhizal Fungi on Pratylenchus penetrans Infestation in Apple Seedlings under Greenhouse Conditions	Ceustermans et al.	2018	Apple	Malus domestica	Golden delicious	Perennial	Rosaceae	Tree	Claroideoglomus claroideum	Claroideoglomus claroideum	Glomerales	P. penetrans	Dual	NA	3	72	27.19	78	31.565	soil near roots	-8.33333	ns	No effect	Hundreds per 100g soil	ND		ND		2.47	0.3	ND		ND		ND		ND		ND		1.81	0.25	ND		ND		1.85
43	2	Effect of Arbuscular Mycorrhizal Fungi on Pratylenchus penetrans Infestation in Apple Seedlings under Greenhouse Conditions	Ceustermans et al.	2018	Apple	Malus domestica	Golden delicious	Perennial	Rosaceae	Tree	Acaulospora longula	Acaulospora longula	Diversisporales	P. penetrans	Dual	NA	3	72	27.19	36	8.819	soil near roots	50	ns	No effect	Hundreds per 100g soil	ND		ND		2.47	0.3	ND		ND		ND		ND		ND		1.81	0.25	ND		ND		2.51
43	3	Effect of Arbuscular Mycorrhizal Fungi on Pratylenchus penetrans Infestation in Apple Seedlings under Greenhouse Conditions	Ceustermans et al.	2018	Apple	Malus domestica	Golden delicious	Perennial	Rosaceae	Tree	Glomus intraradices	Rhizophagus intraradices	Glomerales	P. penetrans	Dual	NA	3	72	27.19	23	9.539	soil near roots	68.0556	ns	No effect	Hundreds per 100g soil	ND		ND		2.47	0.3	ND		ND		ND		ND		ND		1.81	0.25	ND		ND		3.28
43	4	Effect of Arbuscular Mycorrhizal Fungi on Pratylenchus penetrans Infestation in Apple Seedlings under Greenhouse Conditions	Ceustermans et al.	2018	Apple	Malus domestica	Golden delicious	Perennial	Rosaceae	Tree	AMF species mix (13)	AMF species mix (13)	Glomerales	P. penetrans	Dual	NA	3	72	27.19	2	2	soil near roots	97.2222	P0.05	Decrease	Hundreds per 100g soil	ND		ND		2.47	0.3	ND		ND		ND		ND		ND		1.81	0.25	ND		ND		2.92
43	5	Effect of Arbuscular Mycorrhizal Fungi on Pratylenchus penetrans Infestation in Apple Seedlings under Greenhouse Conditions	Ceustermans et al.	2018	Apple	Malus domestica	Golden delicious	Perennial	Rosaceae	Tree	Claroideoglomus claroideum and Acaulospora longula	Claroideoglomus claroideum and Acaulospora longula	Both Glomerales and Diversisporales	P. penetrans	Dual	NA	3	72	27.19	31	12.503	soil near roots	56.9444	ns	No effect	Hundreds per 100g soil	ND		ND		2.47	0.3	ND		ND		ND		ND		ND		1.81	0.25	ND		ND		4.8
44	1	Mycorrhizal fungi enhance nutrient uptake but disarm defences in plant roots, promoting plant-parasitic nematode populations	Frew et al.	2018	Wheat	Triticum aestivum	Ventura	Annual	Poaceae	Grass	AMF mix : Claroideoglomus etunicatum, Funneliformis coronatum, Rhizophagus irregularis and F. mosseae	AMF mix : Claroideoglomus etunicatum, Funneliformis coronatum, Rhizophagus irregularis and F. mosseae	Glomerales	P. neglectus	Early	5 weeks	7	150	38.79	397.14	49.17	per g soil	-117	P0.05	Increase	200/kg O.D soil	4.57		ND		1.41		3.51		ND		0.87		5.71		ND		1.81		3.97		ND		1.01
44	2	Mycorrhizal fungi enhance nutrient uptake but disarm defences in plant roots, promoting plant-parasitic nematode populations	Frew et al.	2019	Wheat	Triticum aestivum	Yipti	Annual	Poaceae	Grass	AMF mix : Claroideoglomus etunicatum, Funneliformis coronatum, Rhizophagus irregularis and F. mosseae	AMF mix : Claroideoglomus etunicatum, Funneliformis coronatum, Rhizophagus irregularis and F. mosseae	Glomerales	P. neglectus	Early	5 weeks	7	182.86	14.59	220	19.39	per g soil	-47	P0.05	Increase	200/kg O.D soil	4.9		ND		1.79		4.42		ND		1.73		4.22		ND		1.27		2.52		ND		0.87
45	1	Association between arbuscular mycorrhizal fungi and Pratylenchus brachyurus in maize crop	Brito et al.	2018	Maize	Zea mays	IPR 114	Annual	Poaceae	Grass	Rhizophagus clarus	Rhizophagus clarus	Glomerales	P. brachyurus	Early	6 days	8	123		1341		per g root	-990.244	P0.05	Increase	1000/plant	8.01		ND		ND		13.34		ND		ND		25.5		ND		ND		18.76		ND		ND
45	2	Association between arbuscular mycorrhizal fungi and Pratylenchus brachyurus in maize crop	Brito et al.	2018	Maize	Zea mays	IPR 114	Annual	Poaceae	Grass	Claroideoglomus etunicatum	Claroideoglomus etunicatum	Glomerales	P. brachyurus	Early	6 days	8	123		665		per g root	-440.65	P0.05	Increase	1000/plant	8.01		ND		ND		22.09		ND		ND		25.5		ND		ND		31.11		ND		ND
45	3	Association between arbuscular mycorrhizal fungi and Pratylenchus brachyurus in maize crop	Brito et al.	2018	Maize	Zea mays	IPR 114	Annual	Poaceae	Grass	Gigaspora rosea	Gigaspora rosea	Diversisporales	P. brachyurus	Early	6 days	8	123		710		per g root	-477.236	P0.05	Increase	1000/plant	8.01		ND		ND		20		ND		ND		25.5		ND		ND		23.33		ND		ND
45	4	Association between arbuscular mycorrhizal fungi and Pratylenchus brachyurus in maize crop	Brito et al.	2018	Maize	Zea mays	IPR 114	Annual	Poaceae	Grass	Gigaspora margarita	Gigaspora margarita	Diversisporales	P. brachyurus	Early	6 days	8	123		621		per g root	-404.878	P0.05	Increase	1000/plant	8.01		ND		ND		14.11		ND		ND		25.5		ND		ND		24.84		ND		ND
45	5	Association between arbuscular mycorrhizal fungi and Pratylenchus brachyurus in maize crop	Brito et al.	2018	Maize	Zea mays	IPR 114	Annual	Poaceae	Grass	Scutellospora calospora	Scutellospora calospora	Diversisporales	P. brachyurus	Early	6 days	8	123		557		per g root	-352.846	P0.05	Increase	1000/plant	8.01		ND		ND		22.59		ND		ND		25.5		ND		ND		22.42		ND		ND
45	6	Association between arbuscular mycorrhizal fungi and Pratylenchus brachyurus in maize crop	Brito et al.	2018	Maize	Zea mays	IPR 114	Annual	Poaceae	Grass	Scutellospora heterogama	Dentiscutata heterogama2	Diversisporales	P. brachyurus	Early	6 days	8	123		1230		per g root	-900	P0.05	Increase	1000/plant	8.01		ND		ND		19.18		ND		ND		25.5		ND		ND		25.36		ND		ND
Key of terms used
ND: No data
ns: Not significant according to author in original paper
1 ID study numeration at PRISMA screening
2 Scutellospora heterogama uncertain position according to Schüßuler 2010. Nomenclature scientifically accepted as Dentiscutata heterogama in speciesfungorum.org
[truncated: 22 more columns]
